# Supplementary material for: Optimizing Operating Parameters of Electric Ultra-Low Volume Sprayer with Slightly Acidic Electrolyzed Solution for Efficient Virucidal Activity on Environmental Surfaces
Source: Int J Environ Res Public Health. 2021 Sep 28;18(19):10183. doi: 10.3390/ijerph181910183 (PMC8508509; doi:10.3390/ijerph181910183)
Supplement: Supplementary file 1 [file ijerph-18-10183-s001.zip]

Archive with 1 entries (1 files):
- ijerph-1365389-supplementary.pdf
